# Supplementary material for: Key determinants of “Serious Circumstances” in awarding punitive damages for intellectual property infringement: Evidence from Chinese Judicial Judgments
Source: PLoS One. 2026 Jan 21;21(1):e0340113. doi: 10.1371/journal.pone.0340113 (PMC12822996; doi:10.1371/journal.pone.0340113)
Supplement: S1 Data — (XLSX) [file pone.0340113.s001.xlsx]

## Sheet: Sheet1
			Z1 Subjective malignant						Z2 behavior degree						Z3 damage results
No	Case No	Case Type(1 Copyright infringement, 2 Patent infringement, 3 Trademark infringement, 4 Trade secret infringement, 5 Unfair competition, 6 New plant varieties, 7 Others)	F1 Refusal to cease infringement(0 Not mentioned, 1 Yes, 2 Repeatedly refusing to stop the infringement)	F2 Repeated infringement(0 Not mentioned, 1 re-infringement, 2 repeated infringement multiple times)	F3 Obstruction of proof(0 Not mentioned, 1 yes)	F4 Dishonest behaviours(0 Not mentioned, 1 yes)	F5 The relationship between the defendant and the plaintiff(0 Not mentioned, 1 a relationship exists)	F6 The popularity of the infringed intellectual property object(0 not mentioned, 1 High popularity, 2 Very high popularity)	F7 Infringement space(0 not mentioned, 1 many places in this province or inter-provincial or online and offline)	F8 Infringement time(0 not mentioned, 1 more than one year, 2 more than three years, 3 more than five years, 4 more than 10 years, 5 more than 20 years)	F9 Infringement scale(0 not mentioned, 1 Large (1 to 10 branches/Sales volume over a thousand/Sales revenue over ten thousand/Land area over a thousand square meters) 2 very large (with 10 to 100 branches/sales volume in the tens of thousands/sales revenue in the millions/covering an area of over 10,000 square meters). 3 extremely large(With over 100 branches/sales volume of over one million/sale…	F10 The range of people affected by infringement(0 not mentioned, 1 infringement affects downstream industries or distribution enterprises, etc)	F11 The manner of infringement( 0 not mentioned or single mode of infringement 1 Various forms of infringement)	F12 Take infringement as an occupation(0 not mentioned, 1 yes)	F13 Damage to the right holder(0 not mentioned, big)	F14 The infringer's gains (0 not mentioned or not big, 1 big - tens of thousands of RMB 2 very large - millions of RMB, 3 very large - tens of millions of RMB, 4 huge - hundreds of millions of RMB)	F15 Disturbing public order(0 no, 1 yes)	F16 Damage to the public interests(0 not mentioned, 1 yes)	compensation multiple
1	(2020) Su 05 Min Chu No. 271	3	0	0	0	1	1	0	1	3	0	0	1	0	0	0	0	0	1
2	(2021) Ji-01 Minchu No. 1713	3	0	0	0	0	1	0	1	0	0	1	0	0	0	0	0	0	2
3	(2020) Yue 03 Min Chu No. 7080	3	1	0	0	0	0	0	1	1	0	0	1	0	0	3	0	0	2
4	(2021) Su 02 Min Chu No. 540	3	0	0	0	0	0	1	0	0	0	0	0	1	0	1	0	0	1
5	(2021) Hei 81 Min Chu 24	3	0	0	0	0	0	0	0	0	0	0	0	0	0	2	0	1	2
6	(2021) Chuan 01 Min Chu No. 2933	3	0	0	0	0	1	0	0	0	0	0	0	0	0	2	0	0	1
7	(2020) Yue 73 Min Zhong No. 2442	3	2	0	0	0	0	0	0	0	0	0	0	0	0	1	0	1	1
8	(2019) Jing 731 Min Chu No. 887	3	0	0	0	0	1	0	1	0	0	0	0	0	0	2	0	0	1
9	(2021) Yun25 Minchu No. 1221	1	1	2	0	0	0	0	0	0	0	0	0	0	0	0	0	0	1
10	(2021) Yun25 Minchu No. 1220	1	1	2	0	0	0	0	0	0	0	0	0	0	0	0	0	0	1
11	(2021) Yun25 Minchu No. 1219	1	1	2	0	0	0	0	0	0	0	0	0	0	0	0	0	0	1
12	(2021) Yun29Mingchu No. 923	1	0	2	0	0	0	0	0	0	0	0	0	0	0	0	0	0	1
13	(2021) Yun29Minchu No. 889	1	1	2	0	0	0	0	0	0	0	0	0	0	0	0	0	0	1
14	(2021) Yun29Mingchu No. 890	1	1	2	0	0	0	0	0	0	0	0	0	0	0	0	0	0	1
15	(2021) Yun29 Minchu No. 891	1	1	2	0	0	0	0	0	0	0	0	0	0	0	0	0	0	1
16	(2021) Yun29Mingchu No. 904	1	1	2	0	0	0	0	0	0	0	0	0	0	0	0	0	0	1
17	(2021) Yun29Mingchu No. 905	1	1	2	0	0	0	0	0	0	0	0	0	0	0	0	0	0	1
18	(2021) Yun29Minchu No. 906	1	1	2	0	0	0	0	0	0	0	0	0	0	0	0	0	0	1
19	(2021) Yun29 Minchu No. 924	1	1	2	0	0	0	0	0	0	0	0	0	0	0	0	0	0	1
20	(2021) Yun29Mingchu No. 922	1	1	2	0	0	0	0	0	0	0	0	0	0	0	0	0	0	1
21	(2021) Yun29Mingchu No. 826	1	1	2	0	0	0	0	0	0	0	0	0	0	0	0	0	0	1
22	(2021) Yun29Mingchu No. 817	1	1	2	0	0	0	0	0	0	0	0	0	0	0	0	0	0	1
23	(2021) Yun29Minchu No. 819	1	1	2	0	0	0	0	0	0	0	0	0	0	0	0	0	0	1
24	(2021) Yun29Minchu No. 818	1	1	2	0	0	0	0	0	0	0	0	0	0	0	0	0	0	1
25	(2021) Yun29 Minchu No. 827	1	1	2	0	0	0	0	0	0	0	0	0	0	0	0	0	0	1
26	(2021) Yun29 Minchu No. 828	1	1	2	0	0	0	0	0	0	0	0	0	0	0	0	0	0	1
27	(2021) Min 06 Min Chu No. 704	1	1	2	0	0	0	0	0	0	0	0	0	0	0	0	0	0	0.2
28	(2021) Yun29Mingchu No. 847	1	1	2	0	0	0	0	0	0	0	0	0	0	0	0	0	0	1
29	(2021) Yun29 Minchu No. 849	1	1	2	0	0	0	0	0	0	0	0	0	0	0	0	0	0	1
30	(2021) Yun29Mingchu No. 848	1	1	2	0	0	0	0	0	0	0	0	0	0	0	0	0	0	1
31	(2021) Yun29Mingchu No. 876	1	1	2	0	0	0	0	0	0	0	0	0	0	0	0	0	0	1
32	(2021) Yun29 Minchu No. 875	1	1	2	0	0	0	0	0	0	0	0	0	0	0	0	0	0	1
33	(2021) Yun29 Minchu No. 874	1	1	2	0	0	0	0	0	0	0	0	0	0	0	0	0	0	1
34	(2021) W01 Min Chu No. 2649	1	0	0	0	0	1	0	0	0	2	0	0	0	0	0	1	0	2.5
35	(2021) Y01 Zhi Min Chu No. 1012	2	1	0	0	0	0	0	1	0	0	0	0	0	0	3	0	0	1
36	(2021) Wan 12 Xin Chu No. 61	3	0	0	0	0	0	0	0	0	0	0	0	0	0	0	0	1	2
37	(2021) Yun25 Minchu No. 1086	1	2	2	0	0	0	0	0	0	0	0	0	0	0	0	0	0	1
38	(2021) Yun29Mingchu No. 607	1	1	2	0	0	0	0	0	0	0	0	0	0	0	0	0	0	1
39	(2021) Yun29Mingchu No. 608	1	1	2	0	0	0	0	0	0	0	0	0	0	0	0	0	0	1
40	(2021) Yun29 Minchu No. 606	1	1	2	0	0	0	0	0	0	0	0	0	0	0	0	0	0	1
41	(2021) Yun29 Minchu No. 652	1	1	2	0	0	0	0	0	0	0	0	0	0	0	0	0	0	1
42	(2021) Yun29Mingchu No. 653	1	1	2	0	0	0	0	0	0	0	0	0	0	0	0	0	0	1
43	(2021) Yun29Minchu No. 651	1	1	2	0	0	0	0	0	0	0	0	0	0	0	0	0	0	1
44	(2021) Yun29Mingchu No. 620	1	1	2	0	0	0	0	0	0	0	0	0	0	0	0	0	0	1
45	(2021) Yun29Mingchu No. 618	1	1	2	0	0	0	0	0	0	0	0	0	0	0	0	0	0	1
46	(2021) Yun29Mingchu No. 619	1	1	2	0	0	0	0	0	0	0	0	0	0	0	0	0	0	1
47	(2020) Lu 02 Min Chu No. 1878	3	1	0	0	0	1	2	0	0	0	0	0	0	0	0	0	0	2
48	(2021) Yun29Mingchu No. 678	1	1	2	0	0	0	0	0	0	0	0	0	0	0	0	0	0	1
49	(2021) Yun29Mingchu No. 680	1	1	2	0	0	0	0	0	0	0	0	0	0	0	0	0	0	1
50	(2021) Yun29Minchu No. 679	1	1	2	0	0	0	0	0	0	0	0	0	0	0	0	0	0	1
51	(2020) Su 04 Min Chu No. 344	3	0	0	0	0	0	0	1	2	0	0	0	0	0	0	0	0	1
52	(2021) Q.03 Min Chu No. 25	3	0	0	0	0	1	2	0	0	1	0	0	0	0	0	0	0	2
53	(2021) Zhe Min Zhong No. 294	3	2	0	0	0	0	2	1	3	3	1	1	1	0	0	0	1	3
54	(2020) Yue Min Zhong No. 1546	3	1	0	0	0	0	0	1	1	0	0	1	0	0	2	0	0	2
55	(2021) Lu 1402 Min Chu No. 4758	1	0	1	0	0	0	0	0	0	0	0	0	0	0	0	0	0	1
56	(2021) Lu 1402 Min Chu No. 4757	1	0	1	0	0	0	0	0	1	0	0	0	0	0	0	0	0	1
57	(2021) Zhe 0502 Min Chu No. 6134	1	1	0	0	0	1	0	1	0	1	1	0	0	0	0	0	0	0.5
58	(2021) Chuan 0193 Min Chu No. 5246	3	2	0	0	0	0	2	1	0	1	1	0	1	0	0	0	0	3
59	(2021) Zhe 0212 Min Chu No. 15284	1	0	1	0	0	0	0	0	0	0	0	0	0	0	0	0	0	4
60	(2020) Hu 0115 Min Chu No. 85435	3	2	0	1	0	0	1	1	0	2	1	1	0	0	0	0	0	3
61	(2021) Lu 0991 Min Chu No. 1282	1	2	0	0	0	0	0	0	0	0	0	0	0	0	0	0	0	1
62	(2020) Hu 0115 Min Chu No. 94909	3	0	0	0	0	0	2	1	1	1	1	0	1	0	0	0	0	1
63	(2020) Hu 0115 Min Chu No. 94280	3	0	0	0	0	0	2	1	1	1	1	0	1	0	0	0	0	1
64	(2020) Hu 0115 Min Chu No. 6429	1	1	0	0	0	0	2	1	2	0	0	1	0	0	0	0	0	2
65	(2020) Hu 0104 Min Chu No. 14048	3	1	0	1	0	0	2	0	1	2	0	0	0	0	0	0	0	2
66	(2020) Guangdong 0104 Minchu No. 46217	3	1	0	1	0	0	2	1	0	1	0	0	0	0	0	0	0	3
67	(2021) Wan 07 Min Chu No. 23	1	1	0	0	0	0	1	1	2	0	0	0	0	0	0	0	0	1
68	(2021) Su 05 Min Chu No. 1725	3	1	0	0	0	0	1	1	0	0	0	0	0	0	0	0	1	4
69	(2022) Lu 11 Min Chu No. 205	3	0	0	0	0	0	0	0	0	3	0	0	1	0	0	0	0	2
70	(2020) Jing 731 Min Chu No. 876	1	0	0	0	0	1	0	0	0	0	0	0	0	0	0	0	0	1
71	(2022) Chuan 05 Zhi Min Chu No. 129	3	1	0	0	1	0	2	1	0	2	0	0	0	0	0	0	1	3
72	(2021) Yue 73 Zhi Min Chu No. 1399	2	1	0	0	1	0	2	0	0	2	0	0	0	0	0	0	0	1
73	(2022) Yue 03 Min Chu No. 723	3	1	0	0	0	0	0	1	1	0	0	0	1	0	2	0	0	1
74	(2022) Yue 03 Min Chu No. 724	3	0	0	0	0	0	0	1	1	0	0	0	1	0	2	0	0	1
75	(2021) Yue 03 Min Zhong No. 36087	3	1	0	0	0	0	0	0	0	2	0	0	0	0	1	1	0	1
76	(2022) Yue 03 Min Chu No. 725	3	0	0	0	0	0	0	1	1	0	0	0	1	0	2	0	0	1
77	(2022) Yue 03 Min Chu No. 726	3	0	0	0	0	0	0	1	1	0	0	0	1	0	2	0	0	1
78	(2021) Zhe 02 Min Chu No. 1866	3	2	0	0	0	0	2	1	2	3	0	0	1	0	2	0	0	3
79	(2021) Qiong 73 Min Chu No. 28	1	1	0	0	0	0	0	0	0	2	0	0	0	0	0	0	0	1
80	(2022) Y01 Zhi Min Chu No. 973	3	2	0	0	0	0	1	0	0	0	0	0	0	0	0	0	0	1
81	(2022) Gan 11 Min Chu No. 46	1	1	0	0	0	0	0	0	0	0	0	0	0	0	0	0	0	1
82	(2021) S. 01 Min Chu No. 3229	1	0	1	0	0	0	0	0	2	2	0	0	0	0	2	0	0	2
83	(2021) Hu 73 Zhi Min Chu No. 612	2	2	1	0	1	0	0	0	0	4	0	0	0	0	0	0	0	2
84	(2022) Su 02 Min Chu No. 193	3	2	0	1	0	0	2	0	1	0	0	0	0	0	0	0	0	4
85	(2022) Yun29Minchu No. 357	1	1	1	0	0	0	0	0	0	0	0	0	0	0	0	0	0	1
86	(2022) Yun29Minchu No. 380	1	1	1	0	0	0	0	0	0	0	0	0	0	0	0	0	0	1
87	(2022) Yun29 Minchu No. 378	1	1	1	0	0	0	0	0	0	0	0	0	0	0	0	0	0	1
88	(2022) Yun29Mingchu No. 358	1	1	1	0	0	0	0	0	0	0	0	0	0	0	0	0	0	1
89	(2022) Yun29Mingchu No. 379	1	1	1	0	0	0	0	0	0	0	0	0	0	0	0	0	0	1
90	(2022) Yun29Minchu No. 359	1	1	1	0	0	0	0	0	0	0	0	0	0	0	0	0	0	1
91	(2022) Hu 73 Min Zhong No. 187	3	2	2	0	0	0	1	1	3	0	0	0	0	0	0	0	0	3
92	(2022) Yun25 Minchu No. 524	1	2	2	0	0	0	0	0	0	0	0	0	0	0	0	0	0	1
93	(2022) Yun25 Minchu No. 522	1	2	2	0	0	0	0	0	0	0	0	0	0	0	0	0	0	1
94	(2022) Yun25 Minchu No. 481	1	1	2	0	0	0	0	0	0	0	0	0	0	0	0	0	0	1
95	(2022) Yun25 Minchu No. 480	1	1	2	0	0	0	0	0	0	0	0	0	0	0	0	0	0	1
96	(2022) Yun25 Minchu No. 526	1	1	2	0	0	0	0	0	0	0	0	0	0	0	0	0	0	1
97	(2022) Yun25 Minchu No. 527	1	1	2	0	0	0	0	0	0	0	0	0	0	0	0	0	0	1
98	(2022) Yun25 Minchu No. 525	1	1	2	0	0	0	0	0	0	0	0	0	0	0	0	0	0	1
99	(2022) Yun25 Minchu No. 482	1	1	2	0	0	0	0	0	0	0	0	0	0	0	0	0	0	1
100	(2022) Yun25 Minchu No. 523	1	1	2	0	0	0	0	0	0	0	0	0	0	0	0	0	0	1
101	(2022) Liao07 Min Chu No. 112	1	0	1	1	0	0	1	0	0	0	0	0	0	0	0	0	0	2
102	(2022) Liao 07 Min Chu No. 74	3	1	1	1	0	0	1	1	0	2	1	0	0	0	0	1	1	4
103	(2021) Yue 03 Min Chu No. 6065	2	2	0	0	0	0	0	1	2	2	0	0	0	0	0	0	0	2
104	(2021) Xiang 13Min Chu No. 451	3	2	0	0	0	0	1	0	0	0	0	0	0	0	0	0	0	0.2
105	(2022) Liao02 Min Zhong No. 1296	1	0	2	1	0	0	0	1	3	0	0	0	0	0	0	0	0	2
106	(2021) Yun29 Minchu No. 946	1	1	2	0	0	0	0	0	0	0	0	0	0	0	0	0	0	1
107	(2021) Yun29Mingchu No. 947	1	1	2	0	0	0	0	0	0	0	0	0	0	0	0	0	0	1
108	(2021) Yun29Minchu No. 945	1	1	2	0	0	0	0	0	0	0	0	0	0	0	0	0	0	1
109	(2021) Yun29Minchu No. 942	1	1	2	0	0	0	0	0	0	0	0	0	0	0	0	0	0	1
110	(2021) Yun29Mingchu No. 940	1	1	2	0	0	0	0	0	0	0	0	0	0	0	0	0	0	1
111	(2021) Yun29Minchu No. 948	1	1	2	0	0	0	0	0	0	0	0	0	0	0	0	0	0	1
112	(2021) Yun29Minchu No. 944	1	1	2	0	0	0	0	0	0	0	0	0	0	0	0	0	0	1
113	(2021) Yun29 Minchu No. 943	1	1	2	0	0	0	0	0	0	0	0	0	0	0	0	0	0	1
114	(2021) Yun29Minchu No. 941	1	1	2	0	0	0	0	0	0	0	0	0	0	0	0	0	0	1
115	(2021) Jin 0319 Min Chu No. 9934	5	0	0	0	0	0	2	0	0	0	1	0	1	0	0	1	0	2
116	(2021) Yue 0106 Min Chu No. 43061	3	0	0	0	0	0	0	0	0	0	0	0	0	0	0	0	0	1
117	(2022) Gan 1026 Zhi Min Chu No. 159	1	1	0	0	0	0	0	0	0	0	0	0	0	0	0	0	0	0.2
118	(2021) Yue 0106 Min Chu No. 40336	3	1	0	0	0	1	1	0	1	0	0	0	0	0	0	0	0	1
119	(2022) Lu 0881 Minchu No. 3123	1	0	1	0	0	0	0	0	0	0	0	0	0	0	0	0	0	1
120	(2022) Su 0281 Min Chu No. 977	3	0	0	0	0	1	0	0	0	0	0	0	0	0	0	1	1	1
121	(2021) Hu 0110 Min Chu No. 15971	3	1	0	0	0	0	0	0	0	0	0	1	0	0	0	0	0	1
122	(2021) Hu 0115 Min Chu No. 88964	3	0	0	0	0	0	1	0	0	3	0	0	1	0	0	0	0	1
123	(2021) Yue 0106 Min Chu No. 30507	1	0	0	0	0	0	0	0	3	0	0	0	0	0	1	0	0	1
124	(2021) Hu 0115 Min Chu No. 85187	3	0	0	0	0	1	0	0	1	0	0	0	1	0	0	0	0	1
125	(2022) Xiang 0103 Min Chu No. 5111	3	0	0	1	0	1	0	0	0	0	0	0	0	0	0	0	0	3
126	(2021) Hu 0115 Min Chu No. 85190	3	0	0	0	0	0	2	0	1	2	0	0	0	0	0	0	0	1
127	(2021) Hu 0115 Min Chu No. 44661	3	0	1	0	0	1	1	0	0	1	1	0	0	0	0	1	0	4
128	(2021) Hu 0115 Min Chu No. 46477	3	0	0	0	0	1	2	0	0	2	0	0	0	0	0	1	0	2
129	(2021) Zhe 0381 Min Chu No. 7526	3	0	2	0	0	0	0	0	0	0	0	0	0	0	0	0	0	2
130	(2022) Supreme Law Zhimin Zhong No. 871	2	0	1	0	0	0	0	0	0	0	0	0	0	0	0	0	0	1
131	(2021) Yue Min Zhong No. 4278	3	1	0	0	0	0	1	0	2	0	1	1	1	0	0	0	1	1
132	(2022) Yue Min Zhong No. 876	2	1	1	1	0	1	0	1	1	2	1	1	0	0	0	0	0	2
133	(2022) Shaan Zhi Min Zhong No. 10	4	0	0	0	1	1	0	0	3	3	0	0	1	1	0	1	0	4
134	(2022) Jin 03 Zhi Min Chu No. 151-1	2	1	0	0	0	1	0	1	1	4	1	0	0	0	0	0	0	2
135	(2022) Jin 03 Zhi Min Chu No. 150-1	2	1	0	0	0	1	0	1	1	3	1	0	0	0	0	0	0	2
136	(2022) Zhe 02 Min Chu No. 1568	3	2	0	0	0	0	2	1	2	3	1	0	1	0	2	0	0	3
137	(2021) Zhe 01 Min Chu No. 2987	3	0	0	0	0	1	2	1	0	4	0	0	0	0	0	0	0	1
138	(2021) Jing 73 Min Chu No. 441	3	1	0	0	0	0	2	1	2	3	1	1	1	0	3	0	0	3
139	(2022) Zhejiang 01 Zhi Min Chu No. 384	2	1	0	0	0	1	0	0	1	4	0	0	0	0	0	0	0	1.5
140	(2022) Zhe 01 Zhi Min Chu No. 383	2	1	0	0	0	1	0	0	1	4	0	0	0	0	0	0	0	1.5
141	(2023) Gan01 Min Zhong No. 5908	3	0	0	0	0	0	0	0	0	0	0	0	0	0	0	0	0	2
142	(2023) Gan 09 Zhi Min Chu No. 33	2	1	2	0	0	0	0	0	0	2	0	0	0	0	0	0	0	2
143	(2023) Gan 09 Zhi Min Chu No. 1	3	0	0	0	0	0	2	0	2	0	0	0	0	0	0	0	1	3
144	(2023) Gan01 Min Zhong No. 3207	3	0	0	0	0	0	2	0	0	0	0	0	0	0	0	0	1	2
145	(2023) Gan 10 Zhi Min Chu No. 41	1	0	1	0	0	0	0	0	0	0	0	0	0	0	0	0	0	0.15
146	(2023) Gan 10 Zhi Min Chu No. 42	1	0	1	0	0	0	0	0	0	0	0	0	0	0	0	0	0	0.15
147	(2023) Yun23 Minzhong No. 787	1	0	1	0	0	0	0	0	0	0	0	0	0	0	0	0	0	1
148	(2022) Lu 06 Min Chu No. 338	3	0	0	0	0	0	2	0	3	0	1	1	0	0	0	0	0	1
149	(2019) Jing 73 Min Chu No. 1361	4	0	0	1	1	1	0	0	0	0	0	0	0	1	0	0	0	5
150	(2022) Jing 73 Min Zhong No. 1260	3	1	0	0	0	0	2	0	2	0	0	0	0	0	0	0	0	2
151	(2023) Hu 0116 Min Chu No. 4729	3	2	2	0	0	0	2	1	1	3	0	0	0	0	0	0	0	3
152	(2023) Yu 1391 Zhi Min Chu No. 1871	3	2	0	0	0	0	0	0	1	1	0	0	0	0	0	0	0	1
153	(2023) Cloud 3301 Minchu No. 1275	1	1	1	0	0	0	0	0	1	0	0	0	0	0	0	0	0	1
154	(2023) Lu 1728 Min Chu No. 5178	1	1	2	0	0	0	0	0	0	0	0	0	0	0	0	0	0	1
155	(2023) Xiang 0103 Min Chu No. 9615	3	1	1	0	1	0	0	0	2	0	0	0	0	0	0	0	0	3
156	(2023) Cloud 0581 Minchu No. 3325	1	1	1	0	0	0	0	0	1	0	0	0	0	0	0	0	0	1
157	(2023) Su 0281 Min Chu No. 7152	3	0	1	0	0	0	0	0	0	0	0	0	0	0	0	0	0	1
158	(2023) Wan 0503 Min Chu No. 4848	1	1	1	0	0	0	0	0	0	0	0	0	0	0	0	0	0	1
159	(2023) Cloud 2302 Minchu No. 2054	1	1	1	0	0	0	0	0	0	0	0	0	0	0	0	0	0	1
160	(2023) Chuan 0191 Min Chu No. 14700	1	0	0	0	0	0	0	1	0	0	0	0	1	0	0	0	0	4
161	(2023) Jing 0491 Min Chu No. 8108	1	0	2	0	0	1	1	0	0	0	0	0	0	0	0	0	0	1.5
162	(2023) Gan 0191 Min Chu No. 1541	1	1	1	0	0	0	0	0	0	0	0	0	0	0	0	0	0	1
163	(2022) Hu 0104 Min Chu No. 16753	3	1	0	0	0	0	1	0	1	2	0	0	0	0	0	0	0	2
164	(2023) Shaan 0304 Zhi Min Chu No. 335	1	1	1	0	0	0	0	0	0	0	0	0	0	0	0	0	0	1
165	(2023) Shaan 0304 Zhi Min Chu No. 337	1	1	1	0	0	0	0	0	0	0	0	0	0	0	0	0	0	1
166	(2023) Shaan 0304 Zhi Min Chu No. 323	1	1	1	0	0	0	0	0	0	0	0	0	0	0	0	0	0	1
167	(2023) Shaan 0304 Zhi Min Chu No. 318	1	1	1	0	0	0	0	0	0	0	0	0	0	0	0	0	0	1
168	(2023) Shaan 0304 Zhi Min Chu No. 317	1	1	1	0	0	0	0	0	0	0	0	0	0	0	0	0	0	1
169	(2023) Shaan 0304 Zhi Min Chu No. 336	1	1	1	0	0	0	0	0	0	0	0	0	0	0	0	0	0	1
170	(2023) Yue 5103 Min Chu No. 1468	3	1	1	0	0	0	0	0	0	0	0	0	0	0	0	0	0	1
171	(2023) Shaan 0481 Zhi Min Chu No. 27	1	1	1	0	0	0	0	0	0	0	0	0	0	0	0	0	0	1
172	(2021) Jing 0108 Min Chu No. 52828	1	2	1	0	0	0	1	0	1	3	0	0	0	0	0	0	0	1
173	(2023) Gan 0191 Min Chu No. 1084	1	0	2	0	0	0	0	0	0	0	0	0	0	0	0	0	0	0.2
174	(2021) Hu 0115 Min Chu No. 46004	3	0	0	0	0	0	1	0	0	0	1	0	0	0	0	0	1	4
175	(2023) Shaan 0481 Zhi Min Chu No. 26	1	2	1	0	0	0	0	0	1	0	0	0	0	0	0	0	0	1
176	(2023) Shaan 0481 Zhi Min Chu No. 20	1	2	1	0	0	0	0	0	1	0	0	0	0	0	0	0	0	1
177	(2021) Jing 0108 Min Chu No. 69282	4	0	2	0	1	1	0	0	1	1	0	0	0	1	0	0	0	1.5
178	(2022) Yue 2071 Min Chu No. 29984	3	0	0	0	0	0	1	0	0	0	1	1	1	0	0	0	0	3
179	(2023) Cloud 2302 Minchu 338	1	1	1	0	0	0	0	0	0	0	0	0	0	0	0	0	0	1
180	(2023) Cloud 2302 Minchu No. 332	1	1	1	0	0	0	0	0	0	0	0	0	0	0	0	0	0	1
181	(2023) Shaan 0481 Zhi Min Chu No. 24	1	2	1	0	0	0	0	0	0	0	0	0	0	0	0	0	0	1
182	(2023) Cloud 2302 Minchu No. 344	1	1	1	0	0	0	0	0	0	0	0	0	0	0	0	0	0	1
183	(2023) Shaan 0481 Zhimin No. 22	1	2	1	0	0	0	0	0	0	0	0	0	0	0	0	0	0	1
184	(2023) Shaan 0481 Zhi Min Chu No. 29	1	2	1	0	0	0	0	0	0	0	0	0	0	0	0	0	0	1
185	(2023) Shaan 0481 Zhi Min Chu No. 30	1	2	1	0	0	0	0	0	0	0	0	0	0	0	0	0	0	1
186	(2023) Shaan 0481 Zhi Min Chu No. 21	1	2	1	0	0	0	0	0	0	0	0	0	0	0	0	0	0	1
187	(2023) Shaan 0481 Zhi Min Chu No. 18	1	2	1	0	0	0	0	0	0	0	0	0	0	0	0	0	0	1
188	(2023) Shaan 0481 Zhi Min Chu No. 19	1	2	1	0	0	0	0	0	0	0	0	0	0	0	0	0	0	1
189	(2023) Shaan 0481 Zhi Min Chu No. 25	1	2	1	0	0	0	0	0	0	0	0	0	0	0	0	0	0	1
190	(2023) Shaan 0481 Zhi Min Chu No. 23	1	2	1	0	0	0	0	0	0	0	0	0	0	0	0	0	0	1
191	(2023) Yue 1971 Min Chu No. 488	3	1	1	0	0	0	0	0	0	0	1	0	1	0	0	0	0	2
192	(2023) Shaan 0481 Zhi Min Chu No. 28	1	2	1	0	0	0	0	0	0	0	0	0	0	0	0	0	0	1
193	(2022) Shaan 0304 Zhi Min Chu No. 435	1	2	1	0	0	0	0	0	0	0	0	0	0	0	0	0	0	1
194	(2022) Shaan 0304 Zhi Min Chu No. 429	1	2	1	0	0	0	0	0	0	0	0	0	0	0	0	0	0	1
195	(2022) Shaan 0304 Zhi Min Chu No. 432	1	2	1	0	0	0	0	0	0	0	0	0	0	0	0	0	0	1
196	(2022) Shaan 0304 Zhi Min Chu No. 431	1	2	1	0	0	0	0	0	0	0	0	0	0	0	0	0	0	1
197	(2022) Shaan 0304 Zhi Min Chu No. 430	1	2	1	0	0	0	0	0	0	0	0	0	0	0	0	0	0	1
198	(2022) Shaan 0304 Zhi Min Chu No. 434	1	2	1	0	0	0	0	0	0	0	0	0	0	0	0	0	0	1
199	(2022) Shaan 0304 Zhi Min Chu No. 433	1	2	1	0	0	0	0	0	0	0	0	0	0	0	0	0	0	1
200	(2022) Shaan 0304 Zhi Min Chu No. 436	1	2	1	0	0	0	0	0	0	0	0	0	0	0	0	0	0	1
201	(2022) Shaan 0304 Zhi Min Chu No. 439	1	2	1	0	0	0	0	0	0	0	0	0	0	0	0	0	0	1
202	(2022) Shaan 0304 Zhi Min Chu No. 437	1	2	1	0	0	0	0	0	0	0	0	0	0	0	0	0	0	1
203	(2022) Shaan 0304 Zhi Min Chu No. 428	1	2	1	0	0	0	0	0	0	0	0	0	0	0	0	0	0	1
204	(2022) Shaan 0304 Zhi Min Chu No. 438	1	2	1	0	0	0	0	0	0	0	0	0	0	0	0	0	0	1
205	(2022) Gan 0323 Zhi Min Chu No.90	1	0	0	0	0	0	1	0	0	2	0	0	0	0	0	0	0	1
206	(2022) Gan 0102 Min Chu No. 6468	3	0	2	0	0	0	0	0	2	0	0	0	0	0	0	0	0	2
207	(2022) Yu 0192 Min Chu No. 3620	1	1	0	0	0	1	0	0	0	0	0	0	0	0	0	1	0	4
208	(2022) Supreme Law Zhimin Zhong No. 1033	1	1	0	0	0	1	0	0	0	2	0	0	0	0	0	1	0	3
209	(2022) Supreme Law Min Zhong No. 209	3	2	0	0	0	1	0	0	0	3	1	0	0	0	0	0	0	4
210	(2022) Lu Min Zhong No. 1257	3	0	0	1	0	1	0	0	0	3	0	0	0	0	0	0	0	1
211	(2021) Zhe Min Chu No. 8	3	1	0	0	0	0	2	1	2	0	0	1	1	0	0	0	0	2
212	(2024) Chuan 05 Zhi Min Chu No. 5	3	2	0	0	0	0	0	1	3	0	0	0	0	0	4	0	0	3
213	(2024) E 11 Zhi Min Zhong No. 8	3	0	0	0	0	1	0	0	0	0	0	1	0	0	0	0	0	2
214	(2023) Yue 73 Zhi Min Chu No. 175	1	0	0	0	0	0	2	0	0	2	0	0	1	0	0	0	0	2
215	(2024) Su 06 Min Zhong No. 3332	3	0	0	1	0	1	0	0	1	2	0	0	0	0	0	0	0	1.5
216	(2024) Gan 06 Zhi Min Chu No. 7	3	0	1	0	0	0	2	0	0	1	0	0	0	0	0	0	0	1
217	(2024) Gan 09 Zhi Min Chu No. 90	2	1	1	0	0	0	0	0	0	0	0	0	0	0	0	0	0	1.5
218	(2024) Gan 09 Zhi Min Chu No. 89	2	1	1	0	0	0	0	0	1	0	0	0	0	0	0	0	0	1.5
219	(2024) Ji-01 Min Zhong No. 3448	3	0	2	0	0	0	0	0	0	0	0	0	0	0	0	0	0	1
220	(2021) Hu 73 Min Chu No. 2474	3	2	0	0	0	1	0	0	3	3	0	1	0	0	0	0	0	4
221	(2024) Ji 04 Xin Zhong No. 478	6	0	0	0	0	0	0	0	0	0	0	0	0	0	0	0	1	3
222	(2023) Min 02 Min Chu No. 900	3	1	0	1	0	0	0	1	0	1	0	0	1	0	0	0	0	1
223	(2023) Yun01 Minchu No. 1117	3	0	2	1	0	0	1	1	0	0	0	0	0	0	0	0	0	1
224	(2023) Lu 17 Minchu No. 106	3	2	0	0	0	1	0	1	2	0	0	0	0	0	0	0	0	2
225	(2023) S. 01 Min Chu No. 2106	1	0	0	0	0	1	0	0	0	0	0	1	0	0	0	0	0	1
226	(2024) Shaan 0111 Zhi Min Chu No.3	3	0	0	0	0	0	2	1	0	0	1	0	0	0	0	1	0	4
227	(2024) Yue 2071 Min Chu No. 5808	3	0	0	0	0	0	0	0	1	2	1	0	0	0	0	0	0	1
228	(2023) Hu 0117 Min Chu No. 17962	3	1	0	0	0	0	2	1	3	2	0	1	0	0	0	0	0	1
229	(2023) Yue 0304 Min Chu No. 50083	3	0	0	1	0	0	2	1	0	2	0	1	0	0	0	0	0	2
230	(2023) Shaan 0104 Min Chu No. 12631	3	1	0	0	0	0	0	0	0	2	0	1	0	0	0	0	0	2
231	(2023) Yue 0604 Min Chu No. 30549	3	0	0	0	0	0	0	0	0	0	0	0	0	0	0	0	0	1
232	(2023) Zhe 1023 Min Chu No. 3487	3	1	0	0	0	0	2	1	1	2	0	0	1	0	0	0	0	2
233	(2023) Yue 0303 Xin Chu No. 1169	7	0	0	0	0	0	2	1	0	2	0	0	0	0	0	0	0	1
234	(2024) Yue 2071 Min Chu No. 233	3	0	0	0	0	0	2	1	0	0	0	0	0	0	0	0	0	1
235	(2023) Supreme Law Zhimin Zhong No. 1251	4	0	0	0	1	1	0	0	2	3	0	0	0	1	0	0	0	2
236	(2022) Supreme Law Zhimin Zhong No. 2775	4	0	0	0	1	1	0	0	0	0	0	0	0	1	0	0	0	1
237	(2022) Supreme Law Zhimin Zhong No. 1742	6	0	0	0	1	1	0	0	0	0	1	0	0	0	0	1	0	2
238	(2023) Supreme Law Zhimin Zhong No. 1590	4	1	0	0	1	1	0	0	2	0	0	0	0	1	0	0	0	2
239	(2024) Zhe Min Zhong No. 145	3	0	0	0	0	1	0	1	0	0	0	0	0	0	3	0	0	1
240	(2024) Zhe Min Zhong No. 491	3	2	0	0	0	0	0	0	1	2	0	0	0	0	0	0	0	2
241	(2023) Yue Min Zhong No. 6629	3	1	0	0	0	1	0	0	5	3	1	0	0	0	0	1	0	5
242	(2023) Minmin Zhong No. 171	3	2	0	1	0	0	0	1	0	0	1	1	0	0	0	0	0	1
243	(2024) Su Min Zhong No. 590	3	0	0	0	0	0	0	0	1	2	0	0	0	0	0	0	0	1.5
244	(2024) Lu Min Zhong No. 596	3	2	1	0	0	0	2	0	2	0	0	0	1	0	0	0	0	0.5
245	(2022) Yue Min Zhong No. 4131	3	0	0	0	0	1	0	0	2	2	0	1	1	0	0	0	0	2
	Note: 0 indicates that the judge did not mention this factor when applying punitive damages.
