# Supplementary material for: Key determinants of “Serious Circumstances” in awarding punitive damages for intellectual property infringement: Evidence from Chinese Judicial Judgments
Source: PLoS One. 2026 Jan 21;21(1):e0340113. doi: 10.1371/journal.pone.0340113 (PMC12822996; doi:10.1371/journal.pone.0340113)
Supplement: S2 Data — (XLSX) [file pone.0340113.s002.xlsx]

## Sheet: Sheet1
			Z1 Subjective malignant						Z2 behavior degree						Z3 damage results
No	Case No	Case Type(1 Copyright infringement,2 Patent infringement, 3 Trademark infringement,4 Trade secret infringement,5 Unfair competition, 6 New plant varieties,7 Others)	F1 Refusal to cease infringement(0 Not mentioned, 1 Yes, 2 Repeatedly refusing to stop the infringement)	F2 Repeated infringement(0 Not mentioned, 1 re-infringement, 2 repeated infringement multiple times)	F3 Obstruction of proof(0 Not mentioned,1 yes)	F4 Dishonest behaviours(0 Not mentioned,1 yes)	F5 The relationship between the defendant and the plaintiff(0 Not mentioned,1 a relationship exists)	F6 The popularity of the infringed intellectual property object(0 not mentioned, 1 High popularity, 2 Very high popularity)	F7 Infringement space(0 not mentioned, 1 many places in this province or inter-provincial or online and offline)	F8 Infringement time（0 not mentioned, 1 more than one year, 2 more than three years, 3 more than five years, 4 more than 10 years, 5 more than 20 years)	F9 Infringement scale（0 not mentioned ,1 Large (1 to 10 branches/Sales volume over a thousand/Sales revenue over ten thousand/Land area over a thousand square meters) 2 very large (with 10 to 100 branches/sales volume in the tens of thousands/sales revenue in the millions/covering an area of over 10,000 square meters). 3 extremely large (with over 100 branches/sales volume of over one million/sal…	F10 The range of people affected by infringement( 0 not mentioned, 1 infringement affects downstream industries or distribution enterprises, etc)	F11 The manner of infringement( 0 not mentioned or single mode of infringement 1 Various forms of infringement)	F12 Take infringement as an occupation(0 not mentioned, 1 yes)	F13 Damage to the right holder(0 not mentioned, big)	F14 The infringer’s gains（0 not mentioned or not big, 1 big - tens of thousands of RMB 2 very large - millions of RMB, 3 very large - tens of millions of RMB, 4 huge - hundreds of millions of RMB）	F15 Disturbing public order (0 no, 1 yes)	F16 Damage to the public interests(0 not mentioned, 1 yes)	compensation multiple
1	(2020)苏05民初271号	3	0	0	0	1	1	0	1	3	0	0	1	0	0	0	0	0	1
2	(2021)吉01民初1713号	3	0	0	0	0	1	0	1	0	0	1	0	0	0	0	0	0	2
3	(2020)粤03民初7080号	3	1	0	0	0	0	0	1	1	0	0	1	0	0	3	0	0	2
4	(2021)苏02民初540号	3	0	0	0	0	0	1	0	0	0	0	0	1	0	1	0	0	1
5	(2021)黑81民初24号	3	0	0	0	0	0	0	0	0	0	0	0	0	0	2	0	1	2
6	(2021)川01民初2933号	3	0	0	0	0	1	0	0	0	0	0	0	0	0	2	0	0	1
7	(2020)粤73民终2442号	3	2	0	0	0	0	0	0	0	0	0	0	0	0	1	0	1	1
8	(2019)京73民初887号	3	0	0	0	0	1	0	1	0	0	0	0	0	0	2	0	0	1
9	(2021)云25民初1221号	1	1	2	0	0	0	0	0	0	0	0	0	0	0	0	0	0	1
10	(2021)云25民初1220号	1	1	2	0	0	0	0	0	0	0	0	0	0	0	0	0	0	1
11	(2021)云25民初1219号	1	1	2	0	0	0	0	0	0	0	0	0	0	0	0	0	0	1
12	(2021)云29民初923号	1	0	2	0	0	0	0	0	0	0	0	0	0	0	0	0	0	1
13	(2021)云29民初889号	1	1	2	0	0	0	0	0	0	0	0	0	0	0	0	0	0	1
14	(2021)云29民初890号	1	1	2	0	0	0	0	0	0	0	0	0	0	0	0	0	0	1
15	(2021)云29民初891号	1	1	2	0	0	0	0	0	0	0	0	0	0	0	0	0	0	1
16	(2021)云29民初904号	1	1	2	0	0	0	0	0	0	0	0	0	0	0	0	0	0	1
17	(2021)云29民初905号	1	1	2	0	0	0	0	0	0	0	0	0	0	0	0	0	0	1
18	(2021)云29民初906号	1	1	2	0	0	0	0	0	0	0	0	0	0	0	0	0	0	1
19	(2021)云29民初924号	1	1	2	0	0	0	0	0	0	0	0	0	0	0	0	0	0	1
20	(2021)云29民初922号	1	1	2	0	0	0	0	0	0	0	0	0	0	0	0	0	0	1
21	(2021)云29民初826号	1	1	2	0	0	0	0	0	0	0	0	0	0	0	0	0	0	1
22	(2021)云29民初817号	1	1	2	0	0	0	0	0	0	0	0	0	0	0	0	0	0	1
23	(2021)云29民初819号	1	1	2	0	0	0	0	0	0	0	0	0	0	0	0	0	0	1
24	(2021)云29民初818号	1	1	2	0	0	0	0	0	0	0	0	0	0	0	0	0	0	1
25	(2021)云29民初827号	1	1	2	0	0	0	0	0	0	0	0	0	0	0	0	0	0	1
26	(2021)云29民初828号	1	1	2	0	0	0	0	0	0	0	0	0	0	0	0	0	0	1
27	(2021)闽06民初704号	1	1	2	0	0	0	0	0	0	0	0	0	0	0	0	0	0	0.2
28	(2021)云29民初847号	1	1	2	0	0	0	0	0	0	0	0	0	0	0	0	0	0	1
29	(2021)云29民初849号	1	1	2	0	0	0	0	0	0	0	0	0	0	0	0	0	0	1
30	(2021)云29民初848号	1	1	2	0	0	0	0	0	0	0	0	0	0	0	0	0	0	1
31	(2021)云29民初876号	1	1	2	0	0	0	0	0	0	0	0	0	0	0	0	0	0	1
32	(2021)云29民初875号	1	1	2	0	0	0	0	0	0	0	0	0	0	0	0	0	0	1
33	(2021)云29民初874号	1	1	2	0	0	0	0	0	0	0	0	0	0	0	0	0	0	1
34	(2021)皖01民初2649号	1	0	0	0	0	1	0	0	0	2	0	0	0	0	0	1	0	2.5
35	(2021)豫01知民初1012号	2	1	0	0	0	0	0	1	0	0	0	0	0	0	3	0	0	1
36	(2021)皖12刑初61号	3	0	0	0	0	0	0	0	0	0	0	0	0	0	0	0	1	2
37	(2021)云25民初1086号	1	2	2	0	0	0	0	0	0	0	0	0	0	0	0	0	0	1
38	(2021)云29民初607号	1	1	2	0	0	0	0	0	0	0	0	0	0	0	0	0	0	1
39	(2021)云29民初608号	1	1	2	0	0	0	0	0	0	0	0	0	0	0	0	0	0	1
40	(2021)云29民初606号	1	1	2	0	0	0	0	0	0	0	0	0	0	0	0	0	0	1
41	(2021)云29民初652号	1	1	2	0	0	0	0	0	0	0	0	0	0	0	0	0	0	1
42	(2021)云29民初653号	1	1	2	0	0	0	0	0	0	0	0	0	0	0	0	0	0	1
43	(2021)云29民初651号	1	1	2	0	0	0	0	0	0	0	0	0	0	0	0	0	0	1
44	(2021)云29民初620号	1	1	2	0	0	0	0	0	0	0	0	0	0	0	0	0	0	1
45	(2021)云29民初618号	1	1	2	0	0	0	0	0	0	0	0	0	0	0	0	0	0	1
46	(2021)云29民初619号	1	1	2	0	0	0	0	0	0	0	0	0	0	0	0	0	0	1
47	(2020)鲁02民初1878号	3	1	0	0	0	1	2	0	0	0	0	0	0	0	0	0	0	2
48	(2021)云29民初678号	1	1	2	0	0	0	0	0	0	0	0	0	0	0	0	0	0	1
49	(2021)云29民初680号	1	1	2	0	0	0	0	0	0	0	0	0	0	0	0	0	0	1
50	(2021)云29民初679号	1	1	2	0	0	0	0	0	0	0	0	0	0	0	0	0	0	1
51	(2020)苏04民初344号	3	0	0	0	0	0	0	1	2	0	0	0	0	0	0	0	0	1
52	(2021)黔03民初25号	3	0	0	0	0	1	2	0	0	1	0	0	0	0	0	0	0	2
53	(2021)浙民终294号	3	2	0	0	0	0	2	1	3	3	1	1	1	0	0	0	1	3
54	(2020)粤民终1546号	3	1	0	0	0	0	0	1	1	0	0	1	0	0	2	0	0	2
55	(2021)鲁1402民初4758号	1	0	1	0	0	0	0	0	0	0	0	0	0	0	0	0	0	1
56	(2021)鲁1402民初4757号	1	0	1	0	0	0	0	0	1	0	0	0	0	0	0	0	0	1
57	(2021)浙0502民初6134号	1	1	0	0	0	1	0	1	0	1	1	0	0	0	0	0	0	0.5
58	(2021)川0193民初5246号	3	2	0	0	0	0	2	1	0	1	1	0	1	0	0	0	0	3
59	(2021)浙0212民初15284号	1	0	1	0	0	0	0	0	0	0	0	0	0	0	0	0	0	4
60	(2020)沪0115民初85435号	3	2	0	1	0	0	1	1	0	2	1	1	0	0	0	0	0	3
61	(2021)鲁0991民初1282号	1	2	0	0	0	0	0	0	0	0	0	0	0	0	0	0	0	1
62	(2020)沪0115民初94909号	3	0	0	0	0	0	2	1	1	1	1	0	1	0	0	0	0	1
63	(2020)沪0115民初94280号	3	0	0	0	0	0	2	1	1	1	1	0	1	0	0	0	0	1
64	(2020)沪0115民初6429号	1	1	0	0	0	0	2	1	2	0	0	1	0	0	0	0	0	2
65	(2020)沪0104民初14048号	3	1	0	1	0	0	2	0	1	2	0	0	0	0	0	0	0	2
66	(2020)粤0104民初46217号	3	1	0	1	0	0	2	1	0	1	0	0	0	0	0	0	0	3
67	(2021)皖07民初23号	1	1	0	0	0	0	1	1	2	0	0	0	0	0	0	0	0	1
68	(2021)苏05民初1725号	3	1	0	0	0	0	1	1	0	0	0	0	0	0	0	0	1	4
69	(2022)鲁11民初205号	3	0	0	0	0	0	0	0	0	3	0	0	1	0	0	0	0	2
70	(2020)京73民初876号	1	0	0	0	0	1	0	0	0	0	0	0	0	0	0	0	0	1
71	(2022)川05知民初129号	3	1	0	0	1	0	2	1	0	2	0	0	0	0	0	0	1	3
72	(2021)粤73知民初1399号	2	1	0	0	1	0	2	0	0	2	0	0	0	0	0	0	0	1
73	(2022)粤03民初723号	3	1	0	0	0	0	0	1	1	0	0	0	1	0	2	0	0	1
74	(2022)粤03民初724号	3	0	0	0	0	0	0	1	1	0	0	0	1	0	2	0	0	1
75	(2021)粤03民终36087号	3	1	0	0	0	0	0	0	0	2	0	0	0	0	1	1	0	1
76	(2022)粤03民初725号	3	0	0	0	0	0	0	1	1	0	0	0	1	0	2	0	0	1
77	(2022)粤03民初726号	3	0	0	0	0	0	0	1	1	0	0	0	1	0	2	0	0	1
78	(2021)浙02民初1866号	3	2	0	0	0	0	2	1	2	3	0	0	1	0	2	0	0	3
79	(2021)琼73民初28号	1	1	0	0	0	0	0	0	0	2	0	0	0	0	0	0	0	1
80	(2022)豫01知民初973号	3	2	0	0	0	0	1	0	0	0	0	0	0	0	0	0	0	1
81	(2022)赣11民初46号	1	1	0	0	0	0	0	0	0	0	0	0	0	0	0	0	0	1
82	(2021)苏01民初3229号	1	0	1	0	0	0	0	0	2	2	0	0	0	0	2	0	0	2
83	(2021)沪73知民初612号	2	2	1	0	1	0	0	0	0	4	0	0	0	0	0	0	0	2
84	(2022)苏02民初193号	3	2	0	1	0	0	2	0	1	0	0	0	0	0	0	0	0	4
85	(2022)云29民初357号	1	1	1	0	0	0	0	0	0	0	0	0	0	0	0	0	0	1
86	(2022)云29民初380号	1	1	1	0	0	0	0	0	0	0	0	0	0	0	0	0	0	1
87	(2022)云29民初378号	1	1	1	0	0	0	0	0	0	0	0	0	0	0	0	0	0	1
88	(2022)云29民初358号	1	1	1	0	0	0	0	0	0	0	0	0	0	0	0	0	0	1
89	(2022)云29民初379号	1	1	1	0	0	0	0	0	0	0	0	0	0	0	0	0	0	1
90	(2022)云29民初359号	1	1	1	0	0	0	0	0	0	0	0	0	0	0	0	0	0	1
91	(2022)沪73民终187号	3	2	2	0	0	0	1	1	3	0	0	0	0	0	0	0	0	3
92	(2022)云25民初524号	1	2	2	0	0	0	0	0	0	0	0	0	0	0	0	0	0	1
93	(2022)云25民初522号	1	2	2	0	0	0	0	0	0	0	0	0	0	0	0	0	0	1
94	(2022)云25民初481号	1	1	2	0	0	0	0	0	0	0	0	0	0	0	0	0	0	1
95	(2022)云25民初480号	1	1	2	0	0	0	0	0	0	0	0	0	0	0	0	0	0	1
96	(2022)云25民初526号	1	1	2	0	0	0	0	0	0	0	0	0	0	0	0	0	0	1
97	(2022)云25民初527号	1	1	2	0	0	0	0	0	0	0	0	0	0	0	0	0	0	1
98	(2022)云25民初525号	1	1	2	0	0	0	0	0	0	0	0	0	0	0	0	0	0	1
99	(2022)云25民初482号	1	1	2	0	0	0	0	0	0	0	0	0	0	0	0	0	0	1
100	(2022)云25民初523号	1	1	2	0	0	0	0	0	0	0	0	0	0	0	0	0	0	1
101	(2022)辽07民初112号	1	0	1	1	0	0	1	0	0	0	0	0	0	0	0	0	0	2
102	(2022)辽07民初74号	3	1	1	1	0	0	1	1	0	2	1	0	0	0	0	1	1	4
103	(2021)粤03民初6065号	2	2	0	0	0	0	0	1	2	2	0	0	0	0	0	0	0	2
104	(2021)湘13民初451号	3	2	0	0	0	0	1	0	0	0	0	0	0	0	0	0	0	0.2
105	(2022)辽02民终1296号	1	0	2	1	0	0	0	1	3	0	0	0	0	0	0	0	0	2
106	(2021)云29民初946号	1	1	2	0	0	0	0	0	0	0	0	0	0	0	0	0	0	1
107	(2021)云29民初947号	1	1	2	0	0	0	0	0	0	0	0	0	0	0	0	0	0	1
108	(2021)云29民初945号	1	1	2	0	0	0	0	0	0	0	0	0	0	0	0	0	0	1
109	(2021)云29民初942号	1	1	2	0	0	0	0	0	0	0	0	0	0	0	0	0	0	1
110	(2021)云29民初940号	1	1	2	0	0	0	0	0	0	0	0	0	0	0	0	0	0	1
111	(2021)云29民初948号	1	1	2	0	0	0	0	0	0	0	0	0	0	0	0	0	0	1
112	(2021)云29民初944号	1	1	2	0	0	0	0	0	0	0	0	0	0	0	0	0	0	1
113	(2021)云29民初943号	1	1	2	0	0	0	0	0	0	0	0	0	0	0	0	0	0	1
114	(2021)云29民初941号	1	1	2	0	0	0	0	0	0	0	0	0	0	0	0	0	0	1
115	(2021)津0319民初9934号	5	0	0	0	0	0	2	0	0	0	1	0	1	0	0	1	0	2
116	(2021)粤0106民初43061号	3	0	0	0	0	0	0	0	0	0	0	0	0	0	0	0	0	1
117	(2022)赣1026知民初159号	1	1	0	0	0	0	0	0	0	0	0	0	0	0	0	0	0	0.2
118	(2021)粤0106民初40336号	3	1	0	0	0	1	1	0	1	0	0	0	0	0	0	0	0	1
119	(2022)鲁0881民初3123号	1	0	1	0	0	0	0	0	0	0	0	0	0	0	0	0	0	1
120	(2022)苏0281民初977号	3	0	0	0	0	1	0	0	0	0	0	0	0	0	0	1	1	1
121	(2021)沪0110民初15971号	3	1	0	0	0	0	0	0	0	0	0	1	0	0	0	0	0	1
122	(2021)沪0115民初88964号	3	0	0	0	0	0	1	0	0	3	0	0	1	0	0	0	0	1
123	(2021)粤0106民初30507号	1	0	0	0	0	0	0	0	3	0	0	0	0	0	1	0	0	1
124	(2021)沪0115民初85187号	3	0	0	0	0	1	0	0	1	0	0	0	1	0	0	0	0	1
125	(2022)湘0103民初5111号	3	0	0	1	0	1	0	0	0	0	0	0	0	0	0	0	0	3
126	(2021)沪0115民初85190号	3	0	0	0	0	0	2	0	1	2	0	0	0	0	0	0	0	1
127	(2021)沪0115民初44661号	3	0	1	0	0	1	1	0	0	1	1	0	0	0	0	1	0	4
128	(2021)沪0115民初46477号	3	0	0	0	0	1	2	0	0	2	0	0	0	0	0	1	0	2
129	(2021)浙0381民初7526号	3	0	2	0	0	0	0	0	0	0	0	0	0	0	0	0	0	2
130	(2022)最高法知民终871号	2	0	1	0	0	0	0	0	0	0	0	0	0	0	0	0	0	1
131	(2021)粤民终4278号	3	1	0	0	0	0	1	0	2	0	1	1	1	0	0	0	1	1
132	(2022)粤民终876号	2	1	1	1	0	1	0	1	1	2	1	1	0	0	0	0	0	2
133	(2022)陕知民终10号	4	0	0	0	1	1	0	0	3	3	0	0	1	1	0	1	0	4
134	(2022)津03知民初151号之一	2	1	0	0	0	1	0	1	1	4	1	0	0	0	0	0	0	2
135	(2022)津03知民初150号之一	2	1	0	0	0	1	0	1	1	3	1	0	0	0	0	0	0	2
136	(2022)浙02民初1568号	3	2	0	0	0	0	2	1	2	3	1	0	1	0	2	0	0	3
137	(2021)浙01民初2987号	3	0	0	0	0	1	2	1	0	4	0	0	0	0	0	0	0	1
138	(2021)京73民初441号	3	1	0	0	0	0	2	1	2	3	1	1	1	0	3	0	0	3
139	(2022)浙01知民初384号	2	1	0	0	0	1	0	0	1	4	0	0	0	0	0	0	0	1.5
140	(2022)浙01知民初383号	2	1	0	0	0	1	0	0	1	4	0	0	0	0	0	0	0	1.5
141	(2023)甘01民终5908号	3	0	0	0	0	0	0	0	0	0	0	0	0	0	0	0	0	2
142	(2023)赣09知民初33号	2	1	2	0	0	0	0	0	0	2	0	0	0	0	0	0	0	2
143	(2023)甘09知民初1号	3	0	0	0	0	0	2	0	2	0	0	0	0	0	0	0	1	3
144	(2023)甘01民终3207号	3	0	0	0	0	0	2	0	0	0	0	0	0	0	0	0	1	2
145	(2023)赣10知民初41号	1	0	1	0	0	0	0	0	0	0	0	0	0	0	0	0	0	0.15
146	(2023)赣10知民初42号	1	0	1	0	0	0	0	0	0	0	0	0	0	0	0	0	0	0.15
147	(2023)云23民终787号	1	0	1	0	0	0	0	0	0	0	0	0	0	0	0	0	0	1
148	(2022)鲁06民初338号	3	0	0	0	0	0	2	0	3	0	1	1	0	0	0	0	0	1
149	(2019)京73民初1361号	4	0	0	1	1	1	0	0	0	0	0	0	0	1	0	0	0	5
150	(2022)京73民终1260号	3	1	0	0	0	0	2	0	2	0	0	0	0	0	0	0	0	2
151	(2023)沪0116民初4729号	3	2	2	0	0	0	2	1	1	3	0	0	0	0	0	0	0	3
152	(2023)豫1391知民初1871号	3	2	0	0	0	0	0	0	1	1	0	0	0	0	0	0	0	1
153	(2023)云3301民初1275号	1	1	1	0	0	0	0	0	1	0	0	0	0	0	0	0	0	1
154	(2023)鲁1728民初5178号	1	1	2	0	0	0	0	0	0	0	0	0	0	0	0	0	0	1
155	(2023)湘0103民初9615号	3	1	1	0	1	0	0	0	2	0	0	0	0	0	0	0	0	3
156	(2023)云0581民初3325号	1	1	1	0	0	0	0	0	1	0	0	0	0	0	0	0	0	1
157	(2023)苏0281民初7152号	3	0	1	0	0	0	0	0	0	0	0	0	0	0	0	0	0	1
158	(2023)皖0503民初4848号	1	1	1	0	0	0	0	0	0	0	0	0	0	0	0	0	0	1
159	(2023)云2302民初2054号	1	1	1	0	0	0	0	0	0	0	0	0	0	0	0	0	0	1
160	(2023)川0191民初14700号	1	0	0	0	0	0	0	1	0	0	0	0	1	0	0	0	0	4
161	(2023)京0491民初8108号	1	0	2	0	0	1	1	0	0	0	0	0	0	0	0	0	0	1.5
162	(2023)甘0191民初1541号	1	1	1	0	0	0	0	0	0	0	0	0	0	0	0	0	0	1
163	(2022)沪0104民初16753号	3	1	0	0	0	0	1	0	1	2	0	0	0	0	0	0	0	2
164	(2023)陕0304知民初335号	1	1	1	0	0	0	0	0	0	0	0	0	0	0	0	0	0	1
165	(2023)陕0304知民初337号	1	1	1	0	0	0	0	0	0	0	0	0	0	0	0	0	0	1
166	(2023)陕0304知民初323号	1	1	1	0	0	0	0	0	0	0	0	0	0	0	0	0	0	1
167	(2023)陕0304知民初318号	1	1	1	0	0	0	0	0	0	0	0	0	0	0	0	0	0	1
168	(2023)陕0304知民初317号	1	1	1	0	0	0	0	0	0	0	0	0	0	0	0	0	0	1
169	(2023)陕0304知民初336号	1	1	1	0	0	0	0	0	0	0	0	0	0	0	0	0	0	1
170	(2023)粤5103民初1468号	3	1	1	0	0	0	0	0	0	0	0	0	0	0	0	0	0	1
171	(2023)陕0481知民初27号	1	1	1	0	0	0	0	0	0	0	0	0	0	0	0	0	0	1
172	(2021)京0108民初52828号	1	2	1	0	0	0	1	0	1	3	0	0	0	0	0	0	0	1
173	(2023)赣0191民初1084号	1	0	2	0	0	0	0	0	0	0	0	0	0	0	0	0	0	0.2
174	(2021)沪0115民初46004号	3	0	0	0	0	0	1	0	0	0	1	0	0	0	0	0	1	4
175	(2023)陕0481知民初26号	1	2	1	0	0	0	0	0	1	0	0	0	0	0	0	0	0	1
176	(2023)陕0481知民初20号	1	2	1	0	0	0	0	0	1	0	0	0	0	0	0	0	0	1
177	(2021)京0108民初69282号	4	0	2	0	1	1	0	0	1	1	0	0	0	1	0	0	0	1.5
178	(2022)粤2071民初29984号	3	0	0	0	0	0	1	0	0	0	1	1	1	0	0	0	0	3
179	(2023)云2302民初338号	1	1	1	0	0	0	0	0	0	0	0	0	0	0	0	0	0	1
180	(2023)云2302民初332号	1	1	1	0	0	0	0	0	0	0	0	0	0	0	0	0	0	1
181	(2023)陕0481知民初24号	1	2	1	0	0	0	0	0	0	0	0	0	0	0	0	0	0	1
182	(2023)云2302民初344号	1	1	1	0	0	0	0	0	0	0	0	0	0	0	0	0	0	1
183	(2023)陕0481知民22号	1	2	1	0	0	0	0	0	0	0	0	0	0	0	0	0	0	1
184	(2023)陕0481知民初29号	1	2	1	0	0	0	0	0	0	0	0	0	0	0	0	0	0	1
185	(2023)陕0481知民初30号	1	2	1	0	0	0	0	0	0	0	0	0	0	0	0	0	0	1
186	(2023)陕0481知民初21号	1	2	1	0	0	0	0	0	0	0	0	0	0	0	0	0	0	1
187	(2023)陕0481知民初18号	1	2	1	0	0	0	0	0	0	0	0	0	0	0	0	0	0	1
188	(2023)陕0481知民初19号	1	2	1	0	0	0	0	0	0	0	0	0	0	0	0	0	0	1
189	(2023)陕0481知民初25号	1	2	1	0	0	0	0	0	0	0	0	0	0	0	0	0	0	1
190	(2023)陕0481知民初23号	1	2	1	0	0	0	0	0	0	0	0	0	0	0	0	0	0	1
191	(2023)粤1971民初488号	3	1	1	0	0	0	0	0	0	0	1	0	1	0	0	0	0	2
192	(2023)陕0481知民初28号	1	2	1	0	0	0	0	0	0	0	0	0	0	0	0	0	0	1
193	(2022)陕0304知民初435号	1	2	1	0	0	0	0	0	0	0	0	0	0	0	0	0	0	1
194	(2022)陕0304知民初429号	1	2	1	0	0	0	0	0	0	0	0	0	0	0	0	0	0	1
195	(2022)陕0304知民初432号	1	2	1	0	0	0	0	0	0	0	0	0	0	0	0	0	0	1
196	(2022)陕0304知民初431号	1	2	1	0	0	0	0	0	0	0	0	0	0	0	0	0	0	1
197	(2022)陕0304知民初430号	1	2	1	0	0	0	0	0	0	0	0	0	0	0	0	0	0	1
198	(2022)陕0304知民初434号	1	2	1	0	0	0	0	0	0	0	0	0	0	0	0	0	0	1
199	(2022)陕0304知民初433号	1	2	1	0	0	0	0	0	0	0	0	0	0	0	0	0	0	1
200	(2022)陕0304知民初436号	1	2	1	0	0	0	0	0	0	0	0	0	0	0	0	0	0	1
201	(2022)陕0304知民初439号	1	2	1	0	0	0	0	0	0	0	0	0	0	0	0	0	0	1
202	(2022)陕0304知民初437号	1	2	1	0	0	0	0	0	0	0	0	0	0	0	0	0	0	1
203	(2022)陕0304知民初428号	1	2	1	0	0	0	0	0	0	0	0	0	0	0	0	0	0	1
204	(2022)陕0304知民初438号	1	2	1	0	0	0	0	0	0	0	0	0	0	0	0	0	0	1
205	(2022)赣0323知民初90号	1	0	0	0	0	0	1	0	0	2	0	0	0	0	0	0	0	1
206	(2022)甘0102民初6468号	3	0	2	0	0	0	0	0	2	0	0	0	0	0	0	0	0	2
207	(2022)渝0192民初3620号	1	1	0	0	0	1	0	0	0	0	0	0	0	0	0	1	0	4
208	(2022)最高法知民终1033号	1	1	0	0	0	1	0	0	0	2	0	0	0	0	0	1	0	3
209	(2022)最高法民终209号	3	2	0	0	0	1	0	0	0	3	1	0	0	0	0	0	0	4
210	(2022)鲁民终1257号	3	0	0	1	0	1	0	0	0	3	0	0	0	0	0	0	0	1
211	(2021)浙民初8号	3	1	0	0	0	0	2	1	2	0	0	1	1	0	0	0	0	2
212	(2024)川05知民初5号	3	2	0	0	0	0	0	1	3	0	0	0	0	0	4	0	0	3
213	(2024)鄂11知民终8号	3	0	0	0	0	1	0	0	0	0	0	1	0	0	0	0	0	2
214	(2023)粤73知民初175号	1	0	0	0	0	0	2	0	0	2	0	0	1	0	0	0	0	2
215	(2024)苏06民终3332号	3	0	0	1	0	1	0	0	1	2	0	0	0	0	0	0	0	1.5
216	(2024)赣06知民初7号	3	0	1	0	0	0	2	0	0	1	0	0	0	0	0	0	0	1
217	(2024)赣09知民初90号	2	1	1	0	0	0	0	0	0	0	0	0	0	0	0	0	0	1.5
218	(2024)赣09知民初89号	2	1	1	0	0	0	0	0	1	0	0	0	0	0	0	0	0	1.5
219	(2024)吉01民终3448号	3	0	2	0	0	0	0	0	0	0	0	0	0	0	0	0	0	1
220	(2021)沪73民初2474号	3	2	0	0	0	1	0	0	3	3	0	1	0	0	0	0	0	4
221	(2024)冀04刑终478号	6	0	0	0	0	0	0	0	0	0	0	0	0	0	0	0	1	3
222	(2023)闽02民初900号	3	1	0	1	0	0	0	1	0	1	0	0	1	0	0	0	0	1
223	(2023)云01民初1117号	3	0	2	1	0	0	1	1	0	0	0	0	0	0	0	0	0	1
224	(2023)鲁17民初106号	3	2	0	0	0	1	0	1	2	0	0	0	0	0	0	0	0	2
225	(2023)苏01民初2106号	1	0	0	0	0	1	0	0	0	0	0	1	0	0	0	0	0	1
226	(2024)陕0111知民初3号	3	0	0	0	0	0	2	1	0	0	1	0	0	0	0	1	0	4
227	(2024)粤2071民初5808号	3	0	0	0	0	0	0	0	1	2	1	0	0	0	0	0	0	1
228	(2023)沪0117民初17962号	3	1	0	0	0	0	2	1	3	2	0	1	0	0	0	0	0	1
229	(2023)粤0304民初50083号	3	0	0	1	0	0	2	1	0	2	0	1	0	0	0	0	0	2
230	(2023)陕0104民初12631号	3	1	0	0	0	0	0	0	0	2	0	1	0	0	0	0	0	2
231	(2023)粤0604民初30549号	3	0	0	0	0	0	0	0	0	0	0	0	0	0	0	0	0	1
232	(2023)浙1023民初3487号	3	1	0	0	0	0	2	1	1	2	0	0	1	0	0	0	0	2
233	(2023)粤0303刑初1169号	7	0	0	0	0	0	2	1	0	2	0	0	0	0	0	0	0	1
234	(2024)粤2071民初233号	3	0	0	0	0	0	2	1	0	0	0	0	0	0	0	0	0	1
235	(2023)最高法知民终1251号	4	0	0	0	1	1	0	0	2	3	0	0	0	1	0	0	0	2
236	(2022)最高法知民终2775号	4	0	0	0	1	1	0	0	0	0	0	0	0	1	0	0	0	1
237	(2022)最高法知民终1742号	6	0	0	0	1	1	0	0	0	0	1	0	0	0	0	1	0	2
238	(2023)最高法知民终1590号	4	1	0	0	1	1	0	0	2	0	0	0	0	1	0	0	0	2
239	(2024)浙民终145号	3	0	0	0	0	1	0	1	0	0	0	0	0	0	3	0	0	1
240	(2024)浙民终491号	3	2	0	0	0	0	0	0	1	2	0	0	0	0	0	0	0	2
241	(2023)粤民终6629号	3	1	0	0	0	1	0	0	5	3	1	0	0	0	0	1	0	5
242	(2023)闽民终171号	3	2	0	1	0	0	0	1	0	0	1	1	0	0	0	0	0	1
243	(2024)苏民终590号	3	0	0	0	0	0	0	0	1	2	0	0	0	0	0	0	0	1.5
244	(2024)鲁民终596号	3	2	1	0	0	0	2	0	2	0	0	0	1	0	0	0	0	0.5
245	(2022)粤民终4131号	3	0	0	0	0	1	0	0	2	2	0	1	1	0	0	0	0	2
	Note: 0 indicates that the judge did not mention this factor when applying punitive damages.
